# Supplementary material for: A comparison between the role of enniatins and deoxynivalenol in Fusarium virulence on different tissues of common wheat
Source: BMC Plant Biol. 2024 May 27;24:463. doi: 10.1186/s12870-024-04945-5 (PMC11129500; doi:10.1186/s12870-024-04945-5)
Supplement: Supplementary file 1 — Supplementary Material 1 [file 12870_2024_4945_MOESM1_ESM.xlsx]

## Sheet: 7DPI
Thesis	Experiment	Replicate	Head	Total spikelets	Symptomatic spikelets	Percentage (%) of symptomatic spikelets	Log10 of percentage of symptomatic spikelets	Mean of each test	Standard error of each test	Total mean	Total standard error
FaWT	1	A	1	20	2	10	1	0.984133	0.0303509	1.03356	0.0195912
			2	19	2	10.5263	1.02228
			3	19	2	10.5263	1.02228
		B	1	19	2	10.5263	1.02228
			2	18	1	5.55556	0.744727
			3	19	2	10.5263	1.02228
		C	1	19	2	10.5263	1.02228
			2	19	2	10.5263	1.02228
			3	21	2	9.52381	0.978811
	2	A	1	18	2	11.1111	1.04576	1.083	0.00995922
			2	18	2	11.1111	1.04576
			3	16	2	12.5	1.09691
		B	1	17	2	11.7647	1.07058
			2	16	2	12.5	1.09691
			3	17	2	11.7647	1.07058
		C	1	15	2	13.3333	1.12494
			2	17	2	11.7647	1.07058
			3	15	2	13.3333	1.12494
FaΔesyn1	1	A	1	18	1	5.55556	0.744727	0.354136	0.142707	0.717282	0.11412
			2	18	0	0	0
			3	19	0	0	0
		B	1	18	0	0	0
			2	19	1	5.26316	0.721246
			3	19	1	5.26316	0.721246
		C	1	20	0	0	0
			2	20	0	0	0
			3	20	2	10	1
	2	A	1	16	2	12.5	1.09691	1.08043	0.0448927
			2	11	2	18.1818	1.25964
			3	18	2	11.1111	1.04576
		B	1	15	2	13.3333	1.12494
			2	14	2	14.2857	1.1549
			3	19	2	10.5263	1.02228
		C	1	15	2	13.3333	1.12494
			2	17	1	5.88235	0.769551
			3	15	2	13.3333	1.12494
FaESYN1_OX	1	A	1	18	2	11.1111	1.04576	1.00345	0.0105433	1.06301	0.0184991
			2	20	2	10	1
			3	22	2	9.09091	0.958607
		B	1	20	2	10	1
			2	18	2	11.1111	1.04576
			3	19	2	10.5263	1.02228
		C	1	22	2	9.09091	0.958607
			2	20	2	10	1
			3	20	2	10	1
	2	A	1	17	2	11.7647	1.07058	1.12257	0.0213612
			2	15	2	13.3333	1.12494
			3	16	2	12.5	1.09691
		B	1	14	2	14.2857	1.1549
			2	14	2	14.2857	1.1549
			3	18	2	11.1111	1.04576
		C	1	11	2	18.1818	1.25964
			2	17	2	11.7647	1.07058
			3	15	2	13.3333	1.12494
FgWT	1	A	1	18	2	11.1111	1.04576	1.05947	0.0275576	1.11406	0.0237627
			2	18	2	11.1111	1.04576
			3	18	3	16.6667	1.22185
		B	1	20	2	10	1
			2	20	2	10	1
			3	18	2	11.1111	1.04576
		C	1	20	3	15	1.17609
			2	20	2	10	1
			3	20	2	10	1
	2	A	1	15	2	13.3333	1.12494	1.16866	0.0299209
			2	16	3	18.75	1.273
			3	17	2	11.7647	1.07058
		B	1	17	2	11.7647	1.07058
			2	15	2	13.3333	1.12494
			3	15	2	13.3333	1.12494
		C	1	14	2	14.2857	1.1549
			2	15	3	20	1.30103
			3	16	3	18.75	1.273
FgΔtri5	1	A	1	18	2	11.1111	1.04576	0.987374	0.0320194	0.977448	0.0231739
			2	18	2	11.1111	1.04576
			3	22	2	9.09091	0.958607
		B	1	20	2	10	1
			2	20	2	10	1
			3	18	2	11.1111	1.04576
		C	1	18	1	5.55556	0.744727
			2	18	2	11.1111	1.04576
			3	20	2	10	1
	2	A	1	20	1	5	0.69897	0.967522	0.035107
			2	20	2	10	1
			3	22	2	9.09091	0.958607
		B	1	22	2	9.09091	0.958607
			2	20	2	10	1
			3	18	2	11.1111	1.04576
		C	1	20	2	10	1
			2	18	2	11.1111	1.04576
			3	20	2	10	1
CONTROL	1	A	1	22	0	0	0	0	0	0	0
			2	22	0	0	0
			3	22	0	0	0
		B	1	18	0	0	0
			2	18	0	0	0
			3	18	0	0	0
		C	1	20	0	0	0
			2	18	0	0	0
			3	16	0	0	0
	2	A	1	15	0	0	0	0	0
			2	15	0	0	0
			3	15	0	0	0
		B	1	15	0	0	0
			2	15	0	0	0
			3	15	0	0	0
		C	1	15	0	0	0
			2	15	0	0	0
			3	15	0	0	0

## Sheet: 14DPI
Thesis	Experiment	Replicate	Head	Total spikelets	Symptomatic spikelets	Percentage (%) of symptomatic spikelets	Log10 of percentage of symptomatic spikelets	Mean of each test	Standard error of each test	Total mean	Total standard error
FaWT	1	A	1	20	2	10	1	1.01758	0.00616714	1.07964	0.0212746
			2	19	2	10.5263	1.02228
			3	19	2	10.5263	1.02228
		B	1	19	2	10.5263	1.02228
			2	18	2	11.1111	1.04576
			3	19	2	10.5263	1.02228
		C	1	19	2	10.5263	1.02228
			2	19	2	10.5263	1.02228
			3	21	2	9.52381	0.978811
	2	A	1	18	2	11.1111	1.04576	1.14169	0.030378
			2	18	3	16.6667	1.22185
			3	16	2	12.5	1.09691
		B	1	17	2	11.7647	1.07058
			2	16	2	12.5	1.09691
			3	17	2	11.7647	1.07058
		C	1	15	2	13.3333	1.12494
			2	17	3	17.6471	1.24667
			3	15	3	20	1.30103
FaΔesyn1	1	A	1	18	2	11.1111	1.04576	0.650813	0.165469	0.892127	0.10032
			2	18	0	0	0
			3	19	2	10.5263	1.02228
		B	1	18	1	5.55556	0.744727
			2	19	2	10.5263	1.02228
			3	19	2	10.5263	1.02228
		C	1	20	0	0	0
			2	20	1	5	0
			3	20	2	10	1
	2	A	1	16	3	18.75	1.273	1.13344	0.0288861
			2	11	2	18.1818	1.25964
			3	18	2	11.1111	1.04576
		B	1	15	2	13.3333	1.12494
			2	14	2	14.2857	1.1549
			3	19	2	10.5263	1.02228
		C	1	15	2	13.3333	1.12494
			2	17	2	11.7647	1.07058
			3	15	2	13.3333	1.12494
FaESYN1_OX	1	A	1	18	2	11.1111	1.04576	1.02301	0.0218432	1.09236	0.0258421
			2	20	2	10	1
			3	22	2	9.09091	0.958607
		B	1	20	2	10	1
			2	18	2	11.1111	1.04576
			3	19	2	10.5263	1.02228
		C	1	22	2	9.09091	0.958607
			2	20	3	15	1.17609
			3	20	2	10	1
	2	A	1	17	2	11.7647	1.07058	1.1617	0.0340418
			2	15	2	13.3333	1.12494
			3	16	3	18.75	1.273
		B	1	14	3	21.4286	1.33099
			2	14	2	14.2857	1.1549
			3	18	2	11.1111	1.04576
		C	1	11	2	18.1818	1.25964
			2	17	2	11.7647	1.07058
			3	15	2	13.3333	1.12494
FgWT	1	A	1	18	10	55.5556	1.74473	1.71533	0.0969018	1.61522	0.0632869
			2	18	11	61.1111	1.78612
			3	18	12	66.6667	1.82391
		B	1	20	10	50	1.69897
			2	20	4	20	1.30103
			3	18	18	100	2
		C	1	20	17	85	1.92942
			2	20	19	95	1.97772
			3	20	3	15	1.17609
	2	A	1	15	6	40	1.60206	1.51511	0.0716015
			2	16	3	18.75	1.273
			3	17	7	41.1765	1.61465
		B	1	17	2	11.7647	1.07058
			2	15	5	33.3333	1.52288
			3	15	6	40	1.60206
		C	1	14	5	35.7143	1.55284
			2	15	6	40	1.60206
			3	16	10	62.5	1.79588
FgΔtri5	1	A	1	18	4	22.2222	1.34679	1.22643	0.0538329	1.13327	0.0377541
			2	18	2	11.1111	1.04576
			3	22	3	13.6364	1.1347
		B	1	20	7	35	1.54407
			2	20	3	15	1.17609
			3	18	2	11.1111	1.04576
		C	1	18	4	22.2222	1.34679
			2	18	3	16.6667	1.22185
			3	20	3	15	1.17609
	2	A	1	20	2	10	1	1.0401	0.0314626
			2	20	2	10	1
			3	22	2	9.09091	0.958607
		B	1	22	2	9.09091	0.958607
			2	20	2	10	1
			3	18	3	16.6667	1.22185
		C	1	20	2	10	1
			2	18	2	11.1111	1.04576
			3	20	3	15	1.17609
CONTROL	1	A	1	22	0	0	0	0	0	0	0
			2	22	0	0	0
			3	22	0	0	0
		B	1	18	0	0	0
			2	18	0	0	0
			3	18	0	0	0
		C	1	20	0	0	0
			2	18	0	0	0
			3	16	0	0	0
	2	A	1	15	0	0	0	0	0
			2	15	0	0	0
			3	15	0	0	0
		B	1	15	0	0	0
			2	15	0	0	0
			3	15	0	0	0
		C	1	15	0	0	0
			2	15	0	0	0
			3	15	0	0	0

## Sheet: 21DPI
Thesis	Experiment	Replicate	Head	Total spikelets	Symptomatic spikelets	Percentage (%) of symptomatic spikelets	Log10 of percentage of symptomatic spikelets	Mean of each test	Standard error of each test	Total mean	Total standard error
FaWT	1	A	1	20	2	10	1	1.01758	0.00616714	1.12287	0.0336883
			2	19	2	10.5263	1.02228
			3	19	2	10.5263	1.02228
		B	1	19	2	10.5263	1.02228
			2	18	2	11.1111	1.04576
			3	19	2	10.5263	1.02228
		C	1	19	2	10.5263	1.02228
			2	19	2	10.5263	1.02228
			3	21	2	9.52381	0.978811
	2	A	1	18	2	11.1111	1.04576	1.22815	0.0448775
			2	18	3	16.6667	1.22185
			3	16	4	25	1.39794
		B	1	17	2	11.7647	1.07058
			2	16	3	18.75	1.273
			3	17	2	11.7647	1.07058
		C	1	15	3	20	1.30103
			2	17	4	23.5294	1.37161
			3	15	3	20	1.30103
FaΔesyn1	1	A	1	18	2	11.1111	1.04576	0.728476	0.144137	0.977031	0.09376
			2	18	0	0	0
			3	19	2	10.5263	1.02228
		B	1	18	1	5.55556	0.744727
			2	19	2	10.5263	1.02228
			3	19	2	10.5263	1.02228
		C	1	20	0	0	0
			2	20	1	5	0.69897
			3	20	2	10	1
	2	A	1	16	4	25	1.39794	1.22559	0.0337796
			2	11	2	18.1818	1.25964
			3	18	3	16.6667	1.22185
		B	1	15	2	13.3333	1.12494
			2	14	2	14.2857	1.1549
			3	19	3	15.7895	1.19837
		C	1	15	3	20	1.30103
			2	17	2	11.7647	1.07058
			3	15	3	20	1.30103
FaESYN1_OX	1	A	1	18	2	11.1111	1.04576	1.02301	0.0218432	1.11886	0.0304545
			2	20	2	10	1
			3	22	2	9.09091	0.958607
		B	1	20	2	10	1
			2	18	2	11.1111	1.04576
			3	19	2	10.5263	1.02228
		C	1	22	2	9.09091	0.958607
			2	20	3	15	1.17609
			3	20	2	10	1
	2	A	1	17	2	11.7647	1.07058	1.21472	0.0341717
			2	15	2	13.3333	1.12494
			3	16	3	18.75	1.273
		B	1	14	3	21.4286	1.33099
			2	14	2	14.2857	1.1549
			3	18	3	16.6667	1.22185
		C	1	11	2	18.1818	1.25964
			2	17	4	23.5294	1.37161
			3	15	2	13.3333	1.12494
FgWT	1	A	1	18	10	55.5556	1.74473	1.71533	0.0969018	1.77782	0.0568865
			2	18	11	61.1111	1.78612
			3	18	12	66.6667	1.82391
		B	1	20	10	50	1.69897
			2	20	4	20	1.30103
			3	18	18	100	2
		C	1	20	17	85	1.92942
			2	20	19	95	1.97772
			3	20	3	15	1.17609
	2	A	1	15	12	80	1.90309	1.84031	0.0581995
			2	16	7	43.75	1.64098
			3	17	12	70.5882	1.84873
		B	1	17	5	29.4118	1.46852
			2	15	12	80	1.90309
			3	15	12	80	1.90309
		C	1	14	11	78.5714	1.89526
			2	15	15	100	2
			3	16	16	100	2
FgΔtri5	1	A	1	18	4	22.2222	1.34679	1.22643	0.0538329	1.21817	0.0304738
			2	18	2	11.1111	1.04576
			3	22	3	13.6364	1.1347
		B	1	20	7	35	1.54407
			2	20	3	15	1.17609
			3	18	2	11.1111	1.04576
		C	1	18	4	22.2222	1.34679
			2	18	3	16.6667	1.22185
			3	20	3	15	1.17609
	2	A	1	20	3	15	1.17609	1.20991	0.0321206
			2	20	3	15	1.17609
			3	22	5	22.7273	1.35655
		B	1	22	3	13.6364	1.1347
			2	20	3	15	1.17609
			3	18	2	11.1111	1.04576
		C	1	20	4	20	1.30103
			2	18	3	16.6667	1.22185
			3	20	4	20	1.30103
CONTROL	1	A	1	22	0	0	0	0	0	0	0
			2	22	0	0	0
			3	22	0	0	0
		B	1	18	0	0	0
			2	18	0	0	0
			3	18	0	0	0
		C	1	20	0	0	0
			2	18	0	0	0
			3	16	0	0	0
	2	A	1	15	0	0	0	0	0
			2	15	0	0	0
			3	15	0	0	0
		B	1	15	0	0	0
			2	15	0	0	0
			3	15	0	0	0
		C	1	15	0	0	0
			2	15	0	0	0
			3	15	0	0	0
